# Supplementary material for: Molecular Sex Determination in Caenophidian Snakes Using qPCR Amplification of Sex-Linked Genes: Validation and Interspecific Comparison
Source: Animals (Basel). 2026 Apr 11;16(8):1175. doi: 10.3390/ani16081175 (PMC13113992; doi:10.3390/ani16081175)
Supplement: Supplementary file 1 [file animals-16-01175-s001.zip]

Archive with 1 entries (1 files):
- animals-4207072-supplementary.xlsx
