# Supplementary material for: Molecular Sex Determination in Caenophidian Snakes Using qPCR Amplification of Sex-Linked Genes: Validation and Interspecific Comparison
Source: Animals (Basel). 2026 Apr 11;16(8):1175. doi: 10.3390/ani16081175 (PMC13113992; doi:10.3390/ani16081175)
Supplement: Supplementary file 1 [file animals-16-01175-s001.zip › animals-4207072-supplementary.xlsx]

## Sheet: Sheet1
Table S1 – Caenophidian snake species analyzed in this study and corresponding qPCR Cp values for all target genes
Parvorder	Caenophidia
Familly	Elapidae					Viperidae	Colubridae
Gene symbol	Naja samarensis	Naja kouthia	Naja naja	Naja haje	Haemachatus hemachatus	Bitis rhinoceros	Boiga cyanea	Boiga divergens	Boiga lamfasciata	Boiga melanota	Boiga multicincta	Lampropeltis triangulum hondurensis	Lampropeltis californae	Lampropeltis getula brooksi	Oreocryptophis pulchra	Pantherophis guttatus
EFLA-1		-	-			-	-		-			-		-
EFLA-2	-			-	-			-		-	-		-		-	-
MECOM-5	0,99	1,09	1,21	0,85	1,36	1,18	0,99	0,89	0,89	0,95	1,14	1,73	0,91	1,84	1,02	1,07
ADARB2-1	0,87	0,84	0,41	0,59	1,03	0,66	0,98	0,68	x	0,24	0,78	x	0,7	0,25	0,42	0,65
ARMC4-3	1,11	0,73	0,5	0,5	0,64	0,31	0,47	0,21	1,57	0,25	0,5	1,13	0,57	0,52	1,08	0,4
TANC2-1	1,08	0,7	1,11	0,41	0,5	0,58	0,62	0,61	0,74	0,44	0,73	0,35	0,41	1,79	0,33	0,71
TANC2-2	0,95	0,56	0,95	0,49	1,09	0,48	0,57	0,45	1,21	0,53	0,6	0,62	0,34	1,56	0,61	1.32
Average Z-linked genes	1	0,7	0,74	0,49	0,81	0,5	0,66	0,48	1,17	0,36	0,65	0,7	0,5	1,03	0,62	0,77
Standard deviation	0,1	0,1	0,3	0,07	0,2	0,1	0,2	0,2	0,4	0,1	0,1	0,3	0,1	0,7	0,3	0,3
Legend:	Relative gene dose ratios (r) between females and males for each primer pair and caenophidian snake species.
	r = relative gene dose ratios between females and males for each primer pair and caenophidian snake species
	x = the amplification was not successful
